# Supplementary material for: Vernodalin and Gymnanthemum extensum Crude Extracts Exhibit In Vitro Anticancer Activity with Differential Regulation of Cancer-Associated Signaling Proteins in Breast and Ovarian Cancer Cells
Source: Biomedicines. 2026 Jun 11;14(6):1331. doi: 10.3390/biomedicines14061331 (PMC13297053; doi:10.3390/biomedicines14061331)
Supplement: Supplementary file 1 [file biomedicines-14-01331-s001.zip]

Archive with 1 entries (1 files):
- biomedicines-4284145-supplementary.pdf
